# Supplementary material for: Design and Synthesis of New Anthranyl Phenylhydrazides: Antileishmanial Activity and Structure–Activity Relationship
Source: Pharmaceuticals (Basel). 2023 Aug 9;16(8):1120. doi: 10.3390/ph16081120 (PMC10458276; doi:10.3390/ph16081120)
Supplement: Supplementary file 1 [file pharmaceuticals-16-01120-s001.zip]

Archive with 1 entries (1 files):
- pharmaceuticals-2506172-supplementary.pdf
